# Supplementary material for: Etesevimab in combination with JS026 neutralizing SARS-CoV-2 and its variants
Source: Emerg Microbes Infect. 2022 Feb 10;11(1):548–51. doi: 10.1080/22221751.2022.2032374 (PMC8843163; doi:10.1080/22221751.2022.2032374)
Supplement: Supplemental Material [file TEMI_A_2032374_SM2670.zip]

Archive with 6 entries (6 files):
- Suppl files/Report.pdf
- Suppl files/Revised_supplemental_materials_clean.docx
- Suppl files/Supplementary Figure 1.jpg
- Suppl files/Supplementary Figure 2.jpg
- Suppl files/Supplementary Figure 3.jpg
- Suppl files/Supplementary Figure 4.jpg
